# Supplementary material for: Delineating the Association Between Soluble CD26 and Autoantibodies Against G-Protein Coupled Receptors, Immunological and Cardiovascular Parameters Identifies Distinct Patterns in Post-Infectious vs. Non-Infection-Triggered Myalgic Encephalomyelitis/Chronic Fatigue Syndrome
Source: Front Immunol. 2021 Apr 6;12:644548. doi: 10.3389/fimmu.2021.644548 (PMC8056217; doi:10.3389/fimmu.2021.644548)
Supplement: Supplementary Data Sheet 1 — Assessment of ME/CFS patients (age, sex, comorbidities, sCD26 concentrations, laboratory and symptom assessment, results from orthostatic challenge). [file DataSheet_1.xlsx]

## Sheet: Biomarker_population_06.02_sCD2
Study ID	sCD26	sex	age	age_group	disease_duration	Bell	Chalder	SF36	COMPASS_total	COMPASS_orthost	COMPASS_vasomot	COMPASS_secretomot	COMPASS_gastro	COMPASS_bladder	COMPASS_pupils	fatigue	fatigue_score	muscle_pain	cognitive_score	immune_score	disease_severity	infectiou_triggered_onset	onset_trigger_EBV	POTS	RRTI	herpes	irritable_bowel_symptoms	food_intolerances	allergies	cervical_spine_whiplash	Hashimoto	depression	fibromyalgia	Sodium	Potassium	Calcium	Calcium_Albumin_corr	Phosphate	Zinc	Creatinine	Bilirubin	Albumin	Protein_total	IgG	IgA	IgM	IgE	CrP	C3
ME/CFS 1	439.97	f	33	1	16	30	27		49.82	32	0	10.7	7.12	0	0	9	9.38	7	6	4	8.5	0	0	1	0	0	1	1	1	0	0	1	0	139	3.5	2.29	2.12	0.97	13.7	0.74	0.35	46.8	73	12.6	1.72	3.19	464.3	0.4	820
ME/CFS 2	246.58	f	44	2	26	40																1			0	0	1	0	1	0	0	1	0	136	3.9	2.41	2.275	0.94	13.7	0.62	0.47	45.4	67	9.59	1.28	0.64	29.6	3	1030
ME/CFS 3	380.04	f	48	2	2	30	22		18.39	16	0	0	0.89	0	1.5	7	6	2	5.67	7	5	1		0	1	1	0	0	0	0	0	1	0	141	4.3	2.27	2.17	1.1	11.9	0.66		44	70	11.85	2.99	1.3	16	1.6	990
ME/CFS 4	273.95	f	44	2	26	30	26		39.38	20	3	0	10.68	3.3	2.4	8	8.5	6	4.33	4.33	7	0	0	0	0	1	1	0	1	0	0	1	0	143	3.6	2.31	2.15	0.73	12.2	0.77	0.3	46.4	71	10.11	2	0.84	75.5	1.2	930
ME/CFS 5	508.05	m	49	3	6	30	22		46.37	32	3	2.14	6.23	0	3	7	7.5	8	6.33	5.67	8	0	0	0	0	1	1	0	0	0	0	1	0	141	4.2	2.33	2.165	0.83	14.9	0.79	0.43	46.6	72	9.14	2.37	0.55	12.4	0.4	870
ME/CFS 6	445.14	m	58	3	7	30	30		71.4	40	2	8.56	14.24	3.3	3.3	9	9.13	8.5	8	5.67	8.5	0	0	0	0	0	1	0	0	0	0	1	0	140	5.1	2.34	2.1875	0.96	9.9	1.16	0.36	46.1	74	11.14	6.73	0.71	1009	1.1	1120
ME/CFS 7	343.38	f	30	1	13	50	29.5		49.05	32	0	0	13.35	2.2	1.5	8	7.5	3	7.33	4.83	7	1	1	0	0	0	1	1	1	0	0	0	0	137	4.2	2.24	2.2175	0.8	12.9	0.85	0.27	40.9	74	15.37	1.7	1.88	19.9	1.1	1280
ME/CFS 8	341.04	f	47	2	1	30	28		63.19	32	4	4.28	16.91	3.3	2.7	9	8.5	7.5	7.12	6.5	8.5	1	1	1	1	1	1	1	0	0	0	1	0	141	3.6	2.27	2.125	0.84	11.2	0.64	0.28	45.8	68	7.94	1.07	1.3	13.5	0.9	900
ME/CFS 9	233.39	f	29	1	5	50	26		56.45	28	0	8.56	18.69	0	1.2	10	10	8	8.33	5.33		1	1	0	0	0	0	0	1	0	0	0	0	143	4	2.41	2.1425	1.06	16.5	0.72	0.21	50.7	78	12.92	1.04	2.7	31.2	0.5	1280
ME/CFS 10	189.7	f	31	1	2	50	28		34.6	16	0	6.42	10.68	0	1.5	10	9.25	9	9.33	2		1	0	0	1	1	1	0	1	0	0	0	0	141	3.7	2.33	2.125	1.13	11.8	0.62	0.48	48.2	71	9.28	0.37	1.27	20.2	0.6	810
ME/CFS 11	429.5	m	24	1	12	40	30		18.54	12	0	0	5.34	1.1	1.8	8	7.75	5	8	4.67	8	1	0		0	0	1	0	0	0	0	0	0						12.9	0.78	0.29			8.36	0.59	0.69	60.3	3
ME/CFS 12	353.21	f	57	3	11	30	31		43.63	28	0	6.42	8.01	0	1.2	8	7	8	8	1.67	5	1	0	0	1	1	0	1	0	0	0	1	0	144	4	2.4	2.2425	1.14	13.1	0.8	0.46	46.3	69	8.82	1.61	0.77	13.7	3	1190
ME/CFS 13	524.17	f	51	3	5	30	33		57.17	32	0	2.14	15.13	5.5	2.4	8	8.62	8	7.83	6.33	8	1	0	0	1	1	1	0	0	0	0	1	1	143	3.6	2.53	2.375	1.03	11.6	0.84	0.35	46.2	69	6.26	0.87	1.09	11.3	0.4	760
ME/CFS 14	471.54	f	38	2	26	30	29		82.61	36	5	12.84	20.47	4.4	3.9	9	9.25	10	9.67	10	9	1	0		1	1	1	0	0	0	0	1	0	142	4	2.25	2.2675	0.94	8.3	0.67	0.29	39.3	67	10.41	1.3	0.94	6.7	1.3	1000
ME/CFS 15	467.79	f	51	3	2	40	20		45.62	32	0	8.56	3.56	0	1.5	10	8	0	6	1	9	0	0	0	0	1	0	0	0	0	0	1	0	139	3.8	2.26	2.1275	0.88	11.5	0.72	0.28	45.3	73	13.72	2.55	1.21	11	1.4	910
ME/CFS 16	383.29	f	44	2	0	60	26		37.49	16	2	6.42	11.57	0	1.5							1	0	0	1	0	0	1	0	0	0	1	0	142	3.5	2.3	2.195	0.98	15.3	0.64	0.63	44.2	73	8.03	2.83	1.21	33.9	2	1360
ME/CFS 17	543.19	m	59	3	2	50	23		42.26	20	3	4.28	10.68	2.2	2.1	8	8	2	3	4.67	7	1	0	0	0	1	1	0	0	0	0	0	0	141	4.4	2.45	2.15	0.8	19.2	1.17	0.6	52	84	11.59	2.02	0.72	2.4	1.3	1290
ME/CFS 18	362.43	f	50	3	6	30	33		73.73	32	3	12.84	18.69	3.3	3.9	10	10	10	10	8.33	9	1	0	0	1	1	1	0	1	0	0	0	0	144	4.9	2.44	2.2525	1.17	12.1	0.64	0.21	47.5	73	8.63	1.53	0.73	61.7	3.9	1120
ME/CFS 19	331.15	f	25	1	2	30	24		38.23	24	0	6.42	12.46	0	1.2	7	7.75	6	4.67	3.33	8	1	1	1	0	0	1	1	0	0	0	0	0	141	3.5	2.37		0.83	11.8	0.66	0.28			10.37	1.71	1.22	21.2	0.4
ME/CFS 20	843.46	f	43	2	18	30	26		51.68	36	0	0	10.68	1.1	3.9							1	0	0	1	1	1	1	1	0	0	1	0	143	4.2	2.19	2.09	1.03	19.2	0.84	0.63	44		9.8	1.97	0.48	331.3	0.4	770
ME/CFS 21	682.42	f	36	1	7	60	23		31.34	20	2	4.28	3.56	0	1.5	7	8	8	3.5	2.5	8	1	0	0	0	1	0	0	1	0	0	1	0	141	4	2.4	2.1525	1.01	11.2	0.74	0.31	49.9	71	9	1.92	0.54	13.8	0.3	1040
ME/CFS 22	509.75	f	61	3	0	40	25		46	28	0	2.14	12.46	2.2	1.2	7	7.25	3	5.33	4	7	1	0	0	0	0	1	0	1	0	0	1	0	139	4	2.41	2.27	1.04	12.1	0.73	0.82	45.6	71	9.96	1.26	1	20.5	0.3	1130
ME/CFS 23	373.66	f	33	1	11	30	32		33.44	12	2	4.28	12.46	0	2.7	8	8	9	6.33	4.67	9	1	0	1	0	0	1	0	1	0	1	0	0	142	4.3	2.41	2.29	1.11	12.5	0.73	0.18	44.8	72	10.75	2.49	0.83	2.5	7.7	1150
ME/CFS 24	417.34	f	41	2	6	50	25		53.08	40	0	0	10.68	0	2.4	9	6.5	5	1.67	7.17	7	1	1	1	0	0	0	0	0	0	0	0	0	138	3.3	2.36		0.95	11.4	0.68	1.4			10.42	2.85	0.61	18	3	890
ME/CFS 25	350.15	f	55	3	23	40	25		39.17	20	0	8.56	8.01	1.1	1.5	10	9	9	3.67	8	8	0	0	0	1	1	1	0	0	0	0	0	1	139	4.3	2.45	2.23	1.33	13.9	0.69	0.48	48.8	75	10.96	2.5	0.69	6.5	0.5	950
ME/CFS 26	322.13	f	54	3	6	60	29		50.42	24	0	8.56	12.46	3.3	2.1	8	7.38	6	7	6.83	7	1	1	0	0	1	1	0	0	0	1	0	0	141	4.3	2.25	2.105	1.2	14.8	0.7	0.38	45.8	73	9.78	0.84	0.62	2.7	0.9	880
ME/CFS 27	283.84	f	35	1	8	30	29		33.37	28	0	0	2.67	0	2.7	8	8.5	8	8	6.33		1	0	0	1	0	0	0	0	0	0	0	0	138	3.8	2.22	2.18	1.18	11.5	0.79	0.3	41.6	71	11.71	2.02	2.45	7.9	0.5	880
ME/CFS 28	299.6	f	44	2	1	20	31		65.63	32	3	8.56	11.57	6.6	3.9	9	9	8	8	6.33	8	0	0	1	0	1	1	0	0	0	0	1	1	141	4.1	2.44	2.2375	0.87	15.7	0.71	0.38	48.1	67	7.43	1.96	1.17	462.3	2.9	1330
ME/CFS 29	1200.99	m	47	2	1	30	26		63.27	28	3	8.56	16.91	4.4	2.4	9	9	10	7.67	8	6.5	1	0	0	0	0	1	1	0	0	0	0	0	140	4.3	2.41	2.235	1.13	13.9	1.14	0.98	47	74	9.76	2.1	0.69	19.3	2.2	1500
ME/CFS 30	203.86	f	47	2	6	30	27		43.51	20	3	2.14	11.57	4.4	2.4	6	6.5	8	7.33	6	7	1	0	0	1	1	1	0	1	0	0	0	1	139	4.3	2.33	2.29	0.94	12.4	0.91		41.6	68	9.97	1.23	1.24	79.8	8.2	1220
ME/CFS 31	366.23	m	42	2	5	30	30		43.19	24	0	6.42	11.57	0	1.2	8	8	8	8.33	4.17	8.5	1	0	0	0	1	1	1	1	0	1	1	0	143	4.3	2.58	2.4075	0.67	14.6	1.03	0.61	46.9	75	10.25	1.54	2.14	51.9	0.3	1050
ME/CFS 32	308.39	f	28	1	7	40	23		49.41	24	3	10.7	8.01	2.2	1.5	8	7.88	9	7.67	7.5	9	1	1	0	1	1	0	1	0	0	0	0	0	139	3.9	2.46	2.275	1.26	15.8	0.7	0.24	47.4	81	13.99	2.36	1.51	117.5	11.4	1600
ME/CFS 33	461.54	f	54	3	1	30	33		69.54	40	0	12.84	8.9	3.3	4.5							1	0	1	0	1	1	1	0	0	0	0	0	140	4	2.24	2.1375	1.17	11	0.81	0.26	44.1	71	9.43	1.28	1.48	28.1	2.3	1140
ME/CFS 34	392.49	f	32	1	1	40	21		19.94	16	0	2.14	0	0	1.8	6	7.63	6.5	3	3.5	7	1	0	0	1	1	1	1	1	0	0	0	0	142	4	2.5	2.32	0.84	15.2	0.67	0.53	47.2	73	9.96	0.73	0.96	32	1.5	1070
ME/CFS 35	352.51	m	45	2	9		27									8	3	9	6.67	3.67		1	0	0	0	0	0	0	1	0	0	0	0	142	3.6	2.34		1.03	11.4	0.85	0.62			7.95	2.67	1.13	65.8	3
ME/CFS 36	395.89	m	48	2	2	35	30															1	0		1	0	1	0	1	0	0	1	0	138	3.8	2.28		0.77	12.1	0.98				11.64	3.39	0.57	55.3	12.9
ME/CFS 37	271.61	f	29	1	9	30	28		42.88	24	3	4.28	8.9	0	2.7							0	0	1	0	0	1	1	1	0	0	1	0	140	3.7	2.43	2.28	0.95	11.6	0.55	0.32	46	70	8.33	1.5	0.74	108.8	3	810
ME/CFS 38	302.49	f	43	2	5	30	23		35.18	16	0	4.28	8.9	3.3	2.7	10	9.5	1	9	0.67	8	1	0	0	0	0	1	1	0	0	0	0	0	141	3.8	2.39	2.4	1.14	19.4	0.88	0.31	39.6	66	11.27	2.02	1.08	42.5	12.7	1310
ME/CFS 39	349.36	f	26	1	1	50	26		44.77	32	0	0	11.57	0	1.2	8	9	6	6	8.33	8	1	1	0	0	1	1	1	1	0	0	0	0	138	3.9	2.41	2.3175	1.13	13.7	0.58	0.45	43.7	77	15.65	1.92	0.91	86.3	3	880
ME/CFS 40	648.77	m	47	2	8	50	25		26.48	12	0	6.42	3.56	3.3	1.2	7	7	6	4.33	5	6.5	1	0	0	1	0	1	1	0	0	0	0	0	140	3.8	2.35	2.17	0.53	17.3	0.92	0.41	47.2	71	10.7	1.74	0.88	13.2	0.4	880
ME/CFS 41	212.59	f	42	2	0	50	24		59.68	28	4	10.7	10.68	3.3	3	5	5.25	3	2	1.67	5	1	0	0	0	1	0	0	0	0	0	0	0	141	4.2	2.34	2.1825	0.95	12.4	0.72	0.85	46.3	72	8.1	1.6	0.75	14	0.3	1050
ME/CFS 42	283.48	f	47	2	7	40	26.5		54.41	20	4	8.56	13.35	5.5	3	7	7.5	8	7	5.33		1	0	0	0	1	1	1	1	0	0	0	0	141	3.7	2.18	2.1725	0.91	13.4	0.85	0.37	40.3	66	7.57	1.37	1.53	60.8	2	1120
ME/CFS 43	397.13	m	52	3	2	40	26		38.37	20	0	8.56	8.01	0	1.8	9	9	7	6.67	3.67	7	0	0	0	0	0	1	0	0	0	0	1	0	144	4.4	2.19	2.0975	1.05	13.2	0.98	0.52	43.7	67	7.14	1.25	0.77	11	0.5	810
ME/CFS 44	515.34	m	24	1	4	20	27		17.51	0	0	8.56	4.45	0	4.5	10	9.25	0	7	5	9	0	0	0	0	0	0	1	1	0	0	0	0	141	3.9	2.36	2.1775	0.94	12	0.75	0.56	47.3	74	9.59	1.15	0.84	30.9	3	1090
ME/CFS 45	303.22	f	35	1	0	20	31		66.24	36	5	12.84	8.9	1.1	2.4							1	0		1	1	1	1	1	0	0	1	0	140	3.7	2.35	2.2825	0.94		0.73	0.31	42.7		8.79	1.21	1.6	10.4	3.9
ME/CFS 46	882.15	f	57	3	1	30	29		68.33	40	3	8.56	11.57	2.2	3	10	9	8	6.33	5.33	10	1	0	0	1	1	1	1	0	0	0	0	0	143	3.6	2.43	2.36	1.19	13.8	0.69	0.52	42.8	69	8.87	2.42	0.62	26.5	0.8	1170
ME/CFS 47	986.17	m	31	1	6	20	32		69.62	40	2	12.84	10.68	1.1	3	9	9.5	8	8	7	8	1	0		1	1	1	1	0	0	0	0	0	141	3.4	2.52	2.365	0.39	14.4	1.06	0.37	46.2	69	8.6	1.17	0.8	21.8	3	950
ME/CFS 48	605.31	f	45	2	10	30	28															1	0	0	1	1	0	0	0	0	0	1	0	138	4.1	2.34	2.2425	0.8	15	0.71	0.24	43.9	75	9.51	2.01	1.43	10.8	3.4	1300
ME/CFS 49	1097.34	f	52	3	3	20	28	55	23.72	12	0	0	7.12	2.2	2.4	9	9.25	8		7.67	8.5	1	0	0	1	1	1	0	1	0	0	1	1	141	3.8	2.44	2.3225	1.1	12.4	0.69	1.18	44.7	67	8.72	1.48	1.42	57.9	0.4	800
ME/CFS 50	667.23	f	51	3	2	30	32	35	37.49	36	0	0	0.89	0	0.6	8	8.5	6	8.67	3.67		1	0	0	0	1	0	0	0	0	0	0	0	140	4.1	2.42	2.2725	1.34	14.2	0.58	0.48	45.9	75	7.09	1.79	2.29	178.9	2.5	1080
ME/CFS 51	534.16	f	35	1	9	30	30	90	19.26	0	0	8.56	8.9	0	1.8	10	9.5	5	7.67	3.67	8	1	1	0	0	1	0	0	0	0	1	0	0	133	3.9	2.28	2.24	0.99	10.9	0.66	0.21	41.6	68	7.9	1.81	1.41	1.8	5	1130
ME/CFS 52	772.61	f	62	3	15	40	28	35	58.26	28	0	14.98	10.68	2.2	2.4	10	9.5	10	8	5.33	10	0	0	0	0	1	1	1	0	0	0	0	0	143	3.9	2.35	2.22	0.9	13.7	0.77	0.81	45.2	73	10.3	1.6	0.98	16.6	0.7	1210
ME/CFS 53	729.71	f	39	2	3	20	28	15	62.08	36	0	10.7	10.68	1.1	3.6	10	9.13	8	7.3	9	8	1	0	0	1		1	1	0	0	1	0	0	141	4.1	2.27	2.1925	1.09	14.3	0.8	0.15	43.1	70	10.28	1.71	1.62	3.1	3.2	1300
ME/CFS 54	611.76	m	21	1	2	30	30	50	55.18	32	2	8.56	7.12	2.2	3.3	8	9.25	7	8.33	5.67	8	1	0	0	0	0	1	0	0	0	0	0	0	143	4	2.5	2.2925	0.87	14.7	0.85	0.56	48.3	74	10.05	0.95	1.73	310.9	3	1030
ME/CFS 55	349.46	f	47	2	6	40	26	45	30.15	20	0	2.14	8.01	0	0	8	6	8.5	3	2.67	7	0	0	0	0	0	0	0	1	1	0	0	0	141	4	2.32	2.225	0.92	14.9	0.58		43.8	72	8.86	2.73	1.5	481.1	4.5	1530
ME/CFS 56	676.61	f	44	2	2	30	25	85								9	8.5	7	6.33	6.33		1	0	0	1	1	1	0	1	0	0	0	0	138	3.8				16.8	0.73	0.48			6.78	0.75	1.07		3.9
ME/CFS 57	690.41	m	31	1	7	40	31	80	30.38	16	0	4.38	8.9	0	1.2	8	7.75	4	8.67	6.33	8	1	1		1	0	0	0	0	0	0	0	0	141	4.4	2.39	2.2225	0.94	13.2	0.85	0.89	46.7	73	11.08	1.86	0.77	50.5	0.3	820
ME/CFS 58	1051.59	f	57	3	12	40	24	45	47.64	32	0	6.42	7.12	0	2.1	9	8.75	6	7.83	1.5	8	0	0	0	0	1	1	0	0	0	0	1	0	144	4.3	2.31	2.1825	1.17	14.8	0.8	0.28	45.1	66	6.86	1.54	0.77	49.2	1.1	930
ME/CFS 59	685.54	f	48	2	0	20	29	10	60.22	32	0	12.84	10.68	1.1	3.6	10	10	10	8	5.33	10	1	0	0	0	0	1	1	0	0	0	0	0	139	3.6	2.27	2.23	0.81	10.3	0.73	0.32	41.6	68	11.09	2.14	1.15	10.7	3	1130
ME/CFS 60	771.81	m	55	3	1	50			21.38	8	0	6.42	3.56	2.2	1.2	5	5.75	3	3.67	3	7	0	0	0	0	1	0	0	0	0	0	0	0	143	3.9	2.5	2.3725	0.92	15.5	0.92	0.33	45.1	80	13.35	4.38	1.13	74.8	4.4	1470
ME/CFS 61	861.29	m	30	1	9	20			55.8	36	2	2.14	12.46	1.1	2.1	9	9.5	8	8	8.67		1	0	0	1	0	1	0	0	0	0	0	1	140	3.8	2.49	2.26	0.91	17.1	0.87	0.67	49.2	76	9.07	2.29	1.19	20	0.8	830
ME/CFS 62	636.3	m	36	1	2	50			40.37	28	4	4.28	0.89	1.1	2.1	8	8.5	6	8.33	6	8	1	0	0	0	1	0	0	0	0	0	0	0	142	3.8	2.35	2.1275	1.11	16.1	0.96	0.6	48.9	79	10.63	1.93	0.95	29.9	0.3	840
ME/CFS 63	512.26	f	43	2	1	50		90	19.03	16	0	2.14	0.89	0	0	6	6.75	6	5.67	6.67	7	1	0	0	1	0	0	0	1	0	0	1	0							0.96
ME/CFS 64	849.35	f	52	3	1	50		45	46.07	28	0	4.28	9.79	2.2	1.8	9	8.25	2	7.33	5	7.5	1	0	0	0	0	0	0	1	0	0	0	0	141	4.1				10.4	0.83	0.18	39.7	64	9.24	1.49	0.65	212.8	7.7	1030
ME/CFS 65	617.46	f	22	1	1	40	33	15	49.12	28	0	6.42	8.9	2.2	3.6	10	10	7	10	9.33		1	0	1	1	0	1	1	0	0	0	0	0	136	3.5	2.42	2.265	1.16	9.5	0.8	0.47	46.2	82	13.06	1.93	0.7	36.9	3	810
ME/CFS 66	633.98	f	33	1	25	30	24	55	43.98	28	3	0	10.68	1.1	1.2	8	8.25	7	5.67	6	7.5	0	0	0	0	1	0	0	0	0	0	0	0	141	3.4	2.47	2.3425	0.96	9.5	0.73	0.3	45.1	68	8.4	1.14	1.79	16.9	1.3	970
ME/CFS 67	939.69	f	21	1	2	30	26	25	21.28	36	0	0	1.78	1.1	2.4	8	7.63	8	7.33	7.33	7	1	1	1	0	0	0	0	0	0	0	0	0	137	3.6				12	0.82	1.22			12.91	1.21	0.56		3
ME/CFS 68	759.64	f	60	3	46	10	32	15	52.97	32	0	6.42	13.35	0	1.2	10	8.13	5	7.33	5.83	10	0	0	0	0	1	1	1	0	0	0	0	0	144	3.8	2.47	2.395	1.04	23.4	0.63	0.29	43	63	6.42	1.13	0.95	20.7	1.5	1180
ME/CFS 69	448.53	f	26	1	11	40	26		31.26	20	0	8.56	0	0	2.7	8	7.5	7.5	5.67	5.33	8	1	1	0	1	0	0	0	0	0	0	0	0	142	3.8	2.33	2.155	0.99	12.5	0.67	0.32	47	71	8.41	1.93	0.92	2.4	0.4	1150
ME/CFS 70	587.24	m	44	2	14	50	30	10	56.83	28	0	6.42	16.91	2.2	3.3	10	9.75	10	10	10	10	0	0		1		1	0	1	0	0	0	0	142	4	2.4	2.23	1.24		0.83	0.39	46.8		6.94	1.06	0.92	23.5	2.7
ME/CFS 71	842.16	m	33	1	16	40	31	15	67.56	36	4	6.42	14.24	3.3	3.6	8	8.5	5	7.66	8	8	1	1	1	1	0	1	0	0	0	0	0	0	142	3.8	2.45	2.2875	0.62	17.6	1	0.9	46.5		10.33	2.9	1.18	76.6	3
ME/CFS 72	602.85	f	50	3	2	30	32	25	81.56	40	5	12.84	16.02	4.4	3.3	7	7.75	5	7	5.67		1	0	0	1	0	1	0	0	0	0	1	0	141	3.6	2.39	2.2	0.81	13.1	0.67	0.54	47.6	72	8.41	1.46	1.35	95.7	1.5	1180
ME/CFS 73	674.73	f	53	3	4	30	30	20	44.85	24	0	6.42	12.46	0	1.2	8	8.25	6	6.33	4.33	8	1	0	1	1	0	1	0	1	0	0	0	0	141	3.9	2.31	2.235	0.71	11	0.59	0.38	43		7.24	0.98	0.66	7.5	0.5	1300
ME/CFS 74	530.06	f	54	3	9	25	23	25	57.08	28	0	10.7	10.68	4.4	3.3	8	8.25	8	4	7.66		0	0		1	1	0	0	1	0	0	0	0	142	3.6	2.31	2.1775	0.87		0.59	0.49	45.3		9.67	0.95	1.58	24.8	0.5
ME/CFS 75	1060.5	f	39	2	3	40	25	25	47.6	36	0	0	8.9	0	2.7	7	7.25	8	6.66	5.66	7	1	1		1	0	1	0	0	0	0	0	0	142	3.7	2.37	2.3125	0.97		0.83	0.32	42.3		5.68	0.84	5.81	10.8	3.6
ME/CFS 76	343.87	f	46	2	8	55	21.5		8.38							7	7.75	5.5	5.17	2.17	3	1	1	0	1	0	1	1	1	1	0		0	141	3.3	2.2	2.09	1.21	10.3	0.65	1.07	44.4	64	7.71	1.28	0.99	82.4	3	570
ME/CFS 77	803.2	m	38	2	10		25	50	50.11	24	0	6.42	12.46	0	1.2	8	9	1	7.67	7.67	8	1	1	0	0	1	1	0	1	0	0	0	0	145	3.5	2.44	2.2075	0.82	11.1	0.95	0.55	49.3	77	13.35	2.93	1.58	37.6	3	890
ME/CFS 78	745.44	m	27	1	2	45	25	45	40.53	24	0	6.42	12.46	0	1.2	8	8	10	7.33	4.67	9	0	0	0	0	1	0	0	0	0	0	0	0	141	4	2.35	2.2325	1.01	11.3	0.86	0.32	44.7	68	9.37	0.94	0.66	402.9	3	990
ME/CFS 79	887.66	f	51	3	12	50	23	55	53.54	24	0	10.7	14.24	2.2	2.4	8	8.13	8	8	5	7.5	0	0	0	1	1	1	0	0	0	0	1	0	140	3.8	2.42	2.2675	1.01	11.1	0.75	0.22	46.1	70	8.37	1.1	2.18	80.2	1.4	960
ME/CFS 80	711.03	f	42	2	6	10	25.5	15	50.18	24	4	2.14	14.24	2.2	3.6	10	10	9	5.33	8	8	1	0	0	1	0	1	0	1	0	0	0	0	142	3.9				14.2	0.74	0.39		68	9.4	0.94	3.1		0.7
ME/CFS 81	610.38	f	29	1	2	20	25.5	95	37.58	20	2	4.28	8.9	0	2.4	7	7.25	7	3	5	7	1	0	0	0	0	0	0	1	0	0	0	0	141	4	2.53	2.3675	1.05	12.6	0.78	0.28	46.5	76	14.05	1.71	2.6	13.7	0.4	780
ME/CFS 82	545.92	m	37	2	9	20	27	15	40.62	24	3	8.56	3.56	0	1.5	9	9.25	6	7.66	6.66	9	1	1		1	1	0	0	0	0	0	0	1	139	4	2.47	2.3075	0.73		0.82	0.61	46.5		9.97	2.44	0.91	0	0.4
ME/CFS 83	621.31	m	60	3	5	30	24	35	27.18	16	0	6.42	3.56	0	1.2	8	8.25	6	7.66	3.33	8	0	0		1	0	0	0	1	0	0	0	0	140	4.4	2.57	2.4025	1.1		0.78	0.31	46.7		9.26	3.01	0.48	179	0.8
ME/CFS 84	1827.12	f	26	1	6	60	26	75	42.45	24	4	6.42	6.23	0	1.8	7	6.75	1	6	5.33	7	1	0	0	1	1	1	1	1	0	0	1	0							0.78
ME/CFS 85	329.72	f	24	1	1	30	25	20	40.68	24	0	4.28	8.9	1.1	2.4	9	8.5	8	7	4.33	9.5	1	0	0	1	1	0	1	1	0	0	1	1	141	3.8	2.4	2.23	0.94	11.1	0.76	0.6	46.8	68	9.8	0.74	1.1	32.1	3	670
ME/CFS 86	1098.04	m	18	1	0	50	28	65	40.68	32	0	8.56	11.57	5.5	3	8	8.75	2.5	6.83	8	8	1	0	1	1	1	1	1	1	0	0	0	0	140	3.9	2.46	2.2525	0.95	13.5	0.87	0.97	48.3	75	14.61	2.32	1.25	180.2	3	1020
ME/CFS 87	919.04	m	45	2	3	50	33	65	60.63	28	0	6.42	7.12	2.2	3	9	7.5	5	8	4.67	7	1	0	0	1	0	1	0	1	0	0	0	0	141	3.4	2.52	2.325	0.77	14.3	1.02	0.72	47.8	72	10.63	1.32	1.03	11.5	0.3	1020
ME/CFS 88	1026.67	m	48	2	19	30	25		46.74	28	0	6.42	7.12	2.2	3	8	8	8	8.67	6.33	8	0	0	0	0	1	1	0	1	0	0	0	0	141	4.2	2.39	2.2425	1.22	11.2	1.12	0.33	45.9	72	9.68	3.12	2.58	44.9	1	1140
ME/CFS 89	695.12	f	29	1	1	20	30	15	50.36	28	2	8.56	8.9	1.1	1.8	9	9.25	7	5.67	2.67		1	0	1	0	1	1	0	1	0	0	0	0	141	4.3	2.52	2.335	1.2	16.3	0.89	0.35	47.4	76	15.07	1.03	1.57	459.9	3	940
ME/CFS 90	1655.39	f	41	2	1	40	27	65	29.71	20	0	0	8.01	1.1	0.6							1	0	0	1	1	1	1	1	1	1	0	0	138	3.5	2.4	2.28	1.07	14.5	0.83	0.59	44.8	68	10.12	2.02	2.33	71.6	1.8	900
ME/CFS 91	679.27	f	32	1	1	30	28	55	54.34	28	3	8.56	10.68	1.1	3	7	8.75	8	7	6.33		1	0	0	1	1	1	1	1	0	0	1	0	136	4.1	2.35	2.25	0.81		0.63	0.33	44		11.06	2.09	1.09	145.8	3
ME/CFS 92	783.05	f	53	3	14	30		40														0	0	0	1	0	0	0	1	0	0	1	0	138	3.9	2.47	2.45	1.2	13.8	0.68	0.29	40.8	72	13.77	1.34	1.23	389.8	0.6	940
ME/CFS 93	698.58	f	18	1	2	60	26		47.4	32	0	6.56	5.34	0	1.5	8	7.5	3	5	6.67	7	1	0		1	0	0	0	0	0	0	0	0	139	3.5	2.33	2.2775	1.14	9.8	0.51	0.64	42.1	61	7.35	1.11	0.73	155.4	3	730
ME/CFS 94	547.43	f	38	2	3	30	28	30	47.18	24	0	6.42	12.46	2.2	2.1	8	9.25	1	8	4.33	9	1	0	0	1	0	1	1	0	0	0	0	0	136	3.3	2.34	2.2375	0.77	9.9	0.73	0.72	44.1	71	11.28	1.02	0.69	11.4	0.6	650
ME/CFS 95	916.71	f	37	2	0	40	26		31.25	20	0	2.14	8.01	1.1	0	7	6.75	5	6	4.33	6.5	1	0	0	1	0	1	1	0	0	0	0	0	142	3.6	2.5	2.2625	1.07	12.8	0.73	0.6	49.5	74	9.7	1.49	0.75	3.7	3	760
ME/CFS 96	500.31	f	27	1	1	20	26	50	33.62	20	4	4.28	5.34	0	0	9	9	8.5	5.33	2.67	8	1	1	0	0	0	0	0	1	0	0	0	0	140	3.5	2.19	2.13	1.02	13.8	0.61	0.37	42.4	71	12.55	2.17	1.53	141.1	0.4	710
ME/CFS 97	522.59	m	30	1	15	30	31	95	13.25	0	0	6.42	6.23	0	0.6	8	8.88	5	8.83	4	8	1	0		1	0	1	0	0	0	0	1	0	144	3.9	2.31	2.21	0.94	9.6	0.96	0.37	44		8.54	1.91	1.41	7.3	0.3
ME/CFS 98	704.09	f	50	3	1	40	31	45	45.61	24	4	6.42	9.79	1.1	0.3	9	8.63	8	7	5.33	7	0	0	0	0	1	0	1	0	0	0	0	0	143	4	2.31	2.15	1.22	12.3	0.75	0.8	46.4	72	10.52	1.32	1.37	10.3	3	760
ME/CFS 99	888.42	m	25	1	0	40	18	90	55.42	36	0	4.28	14.24	0	0.9	7	7.13	8.5	6.33	5.67	8.5	0	0	0	1	0	1	1	0	0	0	0	0	138	3.8	2.31	2.195	1.01	15.6	0.89	0.51	44.6	67	8.68	1.43	0.73	17.6	3	790
ME/CFS 100	354.02	f	70	3	4	40	27	25	45.24	32	0	8.56	1.78	1.1	1.8	7	7.25	3	6.33	1.67		1	0			1	0	0	0	0	0	0	0	142	4.2	2.35	2.26	1.03	13	0.76	0.28	43.6	68	6.72	1.4	3.01	10.1	0.4	990
ME/CFS 101	889.41	f	70	3	28	30	28	10	49.48	24	3	4.28	8.9	6.6	2.7	8	8	8	7.66	6.33		1	0	0	1	1	1	0	0	0	0	0	0	141	3.4	2.63	2.57	1.19		0.77	0.33	42.4		5.56	1.2	0.87	256.6	10.1
ME/CFS 102	768.93	f	38	2	13	40	33		70.67	40	3	10.7	11.57	3.3	2.1	10	9.75	9	10	8	10	1	0	0	1	1	1	0	0	0	1	0	0	141	3.7	2.24	2.1825	0.92	13.2	0.65	0.23	42.3	69	6.74	2.16	0.99	3.7	0.6	910
ME/CFS 103	563.94	f	31	1	3	40	29	45	60.3	36	1	4.28	16.02	0	3	9	9.25	7.5	6.67	6	8	1	1	0	1	0	1	0	0	0	0	0	0	140	3.8	2.3	2.2725	1.03	10.9	0.8	0.36	41.1	69	8.63	2.08	3.28	4.7	1.9	1130
ME/CFS 104	1057.93	m	40	2	4	40	25	55	33.63	20	0	8.56	2.67	0	2.4	8	8.38	5	4.33	3	8	1	0	0	0	1	0	0	1	0	0	1	0	139	3.8	2.32	2.2175	0.76	13.9	0.82	0.32	44.1	73	13.16	2.66	0.29	1769	1.1	1350
ME/CFS 105	736.85	f	49	3	1	20	33	15	64.43	36	2	12.84	9.79	1.1	2.7	10	9.88	8	6	7.12	9	0	0	0	0	1	1	0	0	0	0	0	0	142	3.6	2.17	2.1025	1.03	13.7	0.69	0.48	42.7	68	10.11	2.56	0.75	70.5	0.3	820
ME/CFS 106	557.87	f	42	2	2	30	24	40	60.42	32	4	10.7	7.12	3.3	3.3	8	7.75	7	7.67	5	7	0	0	0	0	0	1	0	1	0	0	0	1	135	3.8	2.45	2.3175	0.89	10.4	0.6	0.3	45.3	78	13.64	0.72	0.44	60	1.4	1360
ME/CFS 107	638.62	m	18	1	8	20	29.5	10	41.97	24	0	4.28	9.79	0	3.9	10	9.75	7	8.33	2.33	10	1	0	1	1	0	0	1	0	0	0	0	0	142	3.9	2.36	2.2375	0.99	17.1	0.74	2.32	44.9	72	8.61	1.35	0.42	14.1	3	1050
ME/CFS 108	712.93	f	27	1	4	40	30	65	52.8	24	3	8.56	14.24	0	3	7	7	6	5.67	3.67	7	0	0	1	1	1	1	1	0	0	0	0	0	142	3.7	2.34	2.195	0.85	15.7	0.61	0.4	45.8	75	14.38	1.95	0.65	12	3	820
ME/CFS 109	1043.71	m	46	2	3	30	26	60	32.01	16	0	8.56	4.45	0	3	7	7.25	5	7.66	1.66	8	1	0	0	1	0	1	0	0	0	0	1	0	139	4.3	2.4	2.195	0.68		0.91	0.54	48.2		8.03	2.23	0.54	71.9	1.1
ME/CFS 110	1106.07	f	62	3	1	40	21	55	52.22	40	4	0	7.12	1.1	0	7	8	5	5	7.33		1	0	0	0	1	0	0	1	0	0	0	0	142	4.2	2.43	2.3125	1.05		0.73	0.7	44.7		6.55	1.75	1.2	29	0.9
ME/CFS 111	866.54	f	49	3	2	20	28	5	64.17	32	0	10.7	11.57	6.6	3.3	4	8	10	8.66	8.66	8	1	1		1	1	0	0	1	0	1	0	0	142	4.2	2.26	2.155	0.89		0.78	0.58	44.2		8.96	1.09	0.75	212.2	0.5
ME/CFS 112	593.8	m	37	2	2	40	26	45	40.08	28	0	6.42	3.56	0	2.1	7	8.5	7	8	4.33		1	0	0	1	0	0	1	0	1	0	0	0	139	4.2	2.38	2.2775	1.08	13.2	0.82	0.67	44.1	71	13.76	0.54	0.59	6.4	3	1160
ME/CFS 113	778.63	f	48	2	2	50	30	35	10.4	0	0	0	8.9	0	1.5	7	6.63	5	4.5	2.17	7	0	0	0	0	1	1	0	1	0	0	0	0	138	3.8	2.28	2.215	1.25	11.7	0.79	0.98	42.6	75	13.42	2.59	2.01	424	3	890
ME/CFS 114	903.36	f	33	1	9	40	29	45	45.7	16	0	8.56	14.24	3.3	3.6	8	8	8	6.67	5.67	7.5	1		0	1	1	1	1	0	0	0	1	0	140	3.7	2.28	2.0925	0.98	12.5	0.71	0.23	47.5	73	10.45	2.37	1.74	4.9	3	890
ME/CFS 115	1537.52	f	53	3	0	30	29	20	35.1	20	0	8.56	5.34	0	1.2	8	8.25	5	7	6	7.5	1	0	0	1	1	1	0	1	0	0	0	0	137	4.2	2.45	2.295	1.01	12.6	0.71	0.23	46.2	77	12.6	2.63	0.71	77.5	1	1280
ME/CFS 116	746.31	f	39	2	2	40	27	40	46.53	28	0	6.42	8.01	1.1	3	9	9	9	9	6.67	9	1	0	0	1	0	0	1	0	0	0	0	0	140	4.5	2.31	2.215	1.02	13	0.79	0.32	43.8	65	7	1.7	1.24	55.3	0.3	840
ME/CFS 117	1029.47	f	50	3	11	30	26	15	54.98	28	2	10.7	10.68	0	3.6	10	9.5	5	8.67	3.67	10	1	0	0	1	1	0	1	0	1	0	0	0	142	3.8	2.27	2.2175	1.2	15.5	0.65	0.46	42.1	72	11.66	2.02	0.91	27.2	0.9	900
ME/CFS 118	518.1	f	38	2	21	20	26	80	34.38	20	0	4.28	8.9	0	1.2	8	7.63	6.5	4	4.5	7.5	1	1	0	1	1	1	1	0	0	0	1	0	142	4	2.46	2.1875	1	15.8	0.68	0.56	50.9	84	11.12	2.49	2.02	0	0.3	1200
ME/CFS 119	1288.67	f	55	3	5	30	27	15	76.84	40	3	8.56	19.58	3.3	2.4	8	8.5	8	7.66	7	8	1	0	0	0	1	1	1	1	0	0	0	0	141	3.9	2.4	2.215	1.1		0.61	0.16	47.4	77	11.82	2.03	0.58	10.7	0.8	930
ME/CFS 120	422.46	f	49	3	1	30	28	35	63.23	40	4	10.7	6.23	1.1	1.2	10	9.5	8	9	1.33	7.5	0	0	0	0	0	0	0	1	1	1	0	0	141	4.2	2.46	2.325	0.78	14.6	0.76	0.16	45.4	71	7.2	2.39	0.73	13	1.6	1080
ME/CFS 121	739.54	m	47	2	2	20	27	55	70.43	36	4	10.7	15.13	2.2	2.4	9	9	9	8.67	7.33	9	1	0	0	1	0	1	1	0	0	0	0	0	139	4.1	2.22	2.1325	1.07	14	0.9	0.25	43.5	68	8.23	1.54	0.69	26.9	3	960
ME/CFS 122	464.3	f	55	3	25	10		25	54.28	28	0	6.42	12.46	4.4	3	8	8.63	7	7.83	6.67	7.5	1	0	1	1	1	1	1	1	1	0	1	0	141	3.9	2.36	2.24	1.05	13.6	0.77	0.32	44.8	78	12.74	1.53	2	76.3	1.3	1220
ME/CFS 123	671.05	f	44	2	2	30	20	55	39.97	28	0	2.14	6.23	0	3.6	7	8.5	1	7	2.67	9	1	0	0	0	1	1	1	0	0	0	0	0	142	3.7	2.26	2.225	1.16	12.4	0.65		41.4	67	9.15	1.97	2.41	9.6	0.7	880
ME/CFS 124	792.78	f	26	1	3	30	26	50	28.55	16	0	2.14	8.01	0	2.4	9	8.5	2	5	5	8	1	0	1	0	0	0	0	1	0	0	0	0	141	3.4	2.29	2.165	1.12	13.5	0.62	0.55	45	69	7.48	1.23	2.16	110	3	910
ME/CFS 125	665.81	f	51	3	15	30	32	35	71.4	40	4	8.56	14.24	2.2	2.4	8.5	8.75	9.5	8.33	6.33	9	0	0	0	0	0	1	0	1	1	0	0	1	139	3.8	2.28	2.12	1.05	16.8	0.91	0.3	46.4	75	9.81	1.81	1.72	116	1.3	1170
ME/CFS 126	987.03	f	18	1	1	40	24	25	38.71	24	1	4.28	6.23	1.1	2.1	7	7.75	7	5.67	5.67	7	1	1	1	1	1	1	1	0	0	0	0	0	136	3.7	2.41	2.265	1.09	14.3	0.74	0.17	45.8	78	8.22	0.99	2.65	41.4	1.4	1230
ME/CFS 127	729.03	m	57	3	0	20	33	0	66.02	32	0	12.84	10.68	6.6	3.9	10	10	10	10	4	10	1	0		1	1	1	1	0	1	0	0	0	141	3.4	2.25	2.185	0.49	12.7	0.92	2.82	42.6	63	10.24	1.03	0.94	6.2	3	1060
ME/CFS 128	1249.42	m	40	2	2	20	24	15	58.66	36	0	12.84	7.12	0	2.7	9	9	9	9.33	9	10	1	0	1	0	0	0	0	1	0	0	1	0	137	3.8	2.46	2.3175	0.81	12.2	1	0.47	45.7	78	11	1.98	0.63	143	8.1	1430
ME/CFS 129	707.18	f	38	2	0	20	31.5	3	45.62	32	0	8.56	3.56	0	1.5	6	6	4	6	5	6	1	0		0	0	0	0	0	0	0	0	0	141	3.9	2.25	2.1625	0.86	10.5	0.66	0.41	43.5	61	6.1	1.07	0.75	9.9	3	720
ME/CFS 130	519.99	f	39	2	0	20	30	25	50.92	20	5	12.84	10.68	0	2.4	7	7.75	7	5.66	6.33	7.5	1	0	0	1	0	1	1	1	0	1	1	0	142	4.4	2.41	2.3225	0.93	11.3	0.89	0.35	43.5		8.39	1.52	0.54	355.1	2.1
ME/CFS 131	366.32	f	46	2	7	40	28	20	44.08	28	0	4.28	8.9	1.1	1.8	6	7	7	6.33	5.33	6	0	0	0	0	1	1	0	0	0	1	0	1	144	4	2.31	2.2325	1.17	9.9	0.62	0.44	43.1	69	8.84	2.32	1.57	11.6	1.4	1330
ME/CFS 132	723.3	f	46	2	20	30	27	60	38.14	20	0	10.7	5.34	0	2.1	7	6.63	6	5.33	5	7	1	0	0	1	0	1	0	0	0	0	0	1	146	3.6	2.52	2.3025	1.17	16.8	0.64	0.36	48.7	75	8.81	1.04	0.54	3.7	0.4	1460
ME/CFS 133	475.59	m	18	1	3	20	25	15	47.31	32	3	4.28	6.23	0	1.8	5	5.75		6	3.66		0	0	0	1	1	1	1	0	0	0	0	0	142	4.4	2.47	2.185	1.29		0.86	0.36	51.4		9.9	2.67	0.64	1.8	3
ME/CFS 134	779.98	f	38	2	2	20	30	0	73.81	40	3	12.84	11.57	2.2	4.2	10	10	9	7.66	7.66	10	1	0	0	1	0	1	1	1	1	0	0	0	141	3.6	2.37	2.17	0.9		0.86	0.48	48		9.52	1.77	0.93	12.3	3
ME/CFS 135	1259.54	m	41	2	0	40	28	60	15.94	12	0	2.14	0	0	1.8	7	6.75	5	4.67	3	6.5	1	0	0	0	1	0	0	0	0	0	0	0	142	3.9	2.53	2.2775	0.97	14.1	0.94	0.34	50.1	70	10	2.53	1.49	33.7	3	1000
ME/CFS 136	819.32	f	36	1	3	40	27	55	45.36	28	4	0	12.46	0	0.9	7	7.75	10	4.33	8	8	1	0	0	1	0	1	1	1	0	0	0	0	140	3.8	2.4	2.2125	0.87	12.1	0.84	0.49	47.5	71	8.14	0.77	0.94	5.7	1.7	930
ME/CFS 137	864.44	f	46	2	16	20	30	0	52.79	28	4	8.56	6.23	3.3	2.7	10	10	10	8.83	9.17	10	1	0	0	1	1	1	0	1	0	1	1	0	143	3.6	2.35	2.1675	0.73	11.4	0.64	0.44	47.3	75	9.76	2.74	0.46	4967	3.1	1250
ME/CFS 138	545.86	f	46	2	4	40	25		29.68	20	0	2.14	5.34	2.2	0	8	8	6	7	4.33		1	1	0	1	1	1	0	1	1	1	0	0	140	3.9	2.24	2.125	1.02	12.1	0.73	1.14	44.6	65	9.72	1.57	0.92	57.8	3	690
ME/CFS 139	849.99	m	23	1	0	50	27	35	32.99	20	0	0	9.79	1.1	2.1	7	8.25	7	4.67	5.33	6	1	0	1	1	0	1	0	0	0	0	0	0	140	3.7	2.47	2.2825	1.06	13.1	0.74	0.43	47.5	73	11.38	2.67	1.12	282	0.4	850
ME/CFS 140	705.08	f	32	1	13	40	23	50	21.21	12	2	2.14	2.67	0	2.4	8	6.75	6	7.33	4.33	7	1		1	1	0	1	1	0	0	1	0	0	138	4	2.44	2.375	0.79	11	0.51	0.16	42.6	66	7.31	2.22	0.66	7.5	0.8	980
ME/CFS 141	492.82	f	51	3	22	50	25	50	2.44	0	0	2.14	0	0	0.3	5.5	6.5	7	7.83	5.17	5.5	1	1	1	1	1	0	0	1	1	0	0	0	139	3.6	2.31	2.2175	0.99	11.6	0.71	0.81	43.7	63	11.28	1.96	0.66	752	0.3	720
ME/CFS 142	809.07	m	29	1	1	40	27	80	39.96	20	3	6.42	5.34	2.2	3	7	7.5	5	7.66	4.66	8	1	0		1	0	0	0	1	0	0	0	0	141	4.1	2.33	2.2075	1.06		0.97	0.4	44.9		7.99	3.1	0.41	2.4	3
ME/CFS 143	649.7	f	54	3	3	45	21	60	17.63	0	0	6.42	8.01	1.1	2.1	7	7.25	7	5.33	3.33	8	1	0		1	1	1	1	1	0	0	0	1	141	4	2.42	2.27	1.17		0.69	0.33	46		9.88	2.13	1.07	7	1
ME/CFS 144	762.57	f	51	3	4	30	23	35	36.34	12	3	8.56	10.68	0	2.1	6	6.75	7	4.67	2.33		1	0	0	0	1	0	0	0	0	0	0	0	140	4	2.34	2.14	1.16	12.8	0.84	0.25	48	70	8.2	0.66	0.99	10.5	3.8	1170
ME/CFS 145	839.43	m	40	2	10	30	25	50	45.5	28	0	2.14	12.46	1.1	1.8	7	7.25	8	5	2.67	6.5	1	1	0	1	1	1	0	0	0	0	0	0	140	4	2.36	2.1725	1.14	14.7	0.76	0.29	47.5	70	9.44	2.02	1.1	6.2	1.3	960
ME/CFS 146	717.59	m	50	3	4	30	23	20	4.88	0	0	4.28	0	0	0.6	8.5	8.88	1	6.5	4.33	8	1	0	0	0	1	0	0	0	0	0	1	0	142	4.3	2.25	2.19	1.02	15.2	0.77	0.28	42.4	70	11.16	2.14	0.97	20.1	1.5	1200
ME/CFS 147	512.58	f	53	3	9	20	23	25	42.66	28	4	8.56	0	0	2.1	10	9.75	8	5.67	3	7	1	0	0	1	1	0	0	0	0	0	0	0	143	4.3	2.33	2.2025	1.34	11.5	0.78	0.29	45.1	71	10.64	1.54	1.47	0	1.9	1040
ME/CFS 148	621.61	f	73	3	4	30	21	50	39.45	24	0	10.7	4.45	0	0.3	8	7.25	8	6	4.33	7.5	0	0	0	0	1	1	1	0	0	0	0	0	145	4.2	2.31	2.19	1	11.7	0.69	0.2	44.8	73	11.49	1.74	0.84	23.3	0.4	1050
ME/CFS 149	694.26	m	37	2	2		27	70	30.76	20	0	2.14	7.12	0	1.5	7	7.67	8	8.33	4	8	1	0	0	1	0	1	0	0	0	0	1	0	141	4	2.27	2.14	1.06	14.8	1	0.5	45.2	70	7.84	1.75	0.54	68.2	3	1240
ME/CFS 150	492.11	f	38	2	7	50	27	90	25.1	8	0	6.42	10.68	0	0	7	7	6	7	3.83	7	1	0	0	1	0	1	1	1	0	0	0	0	143	4.1	2.18	2.095	1.12	13	0.61	0.28	43.4	66	9.94	2.51	0.73	15.3	0.6	880
ME/CFS 151	1072.43	f	46	2	10	20	28	5	54.09	28	0	8.56	15.13	0	2.4	8	9.5	8	8	7	8	1	0		1	0						0	0	142	4	2.34	2.21	0.79		0.75	0.27	45.2		7.62	1.08	0.63	33.6	0.7
ME/CFS 152	1027.79	f	18	1	3	50	23	85	28.63	20	0	0	6.23	0	2.4	6	6.75	5.5	6.67	2	5	0	0	0	1	0	0	0	0	0	0	0	0	138	3.6	2.41	2.2675	1.14	13.3	0.67	0.19	45.7	69	9.09	1.11	1.63	9.1	0.8	1240
ME/CFS 153	1073	f	49	3	7	30	26	35	39.69	20	0	4.28	8.01	4.4	3	9	8.67	4	5.33	3.33	8	0	0	0	0	1	1	1	0	0	0	0	0	142	4.3	2.36	2.2275	1.08	13.7	0.83	0.27	45.3	70	10.17	1.15	1.58	12.3	1.5	970
ME/CFS 154	997.34	m	18	1	1	20	23	85	8.54	0	2	0	5.34	0	1.2	8	8.75	5	9	4.67	8	1	1	0	0	0	1	1	1	0	0	1	0	144	4.3	2.45	2.1825	1.11	17.9	0.87	0.28	50.7	71	7.14	1.48	0.49	374	1.6	1840
ME/CFS 155	640.29	f	46	2	2	20	32	0	55.53	20	2	10.7	15.13	4.4	3.3	9	9.25	8	9	9.33	9	0	0	0	1	1	1	0	1	0	0	0	0	143	3.6	2.36	2.275		13.1	0.57	0.93	43.4	66	10.39	2.35	1.43	19.3	0.6	1020
ME/CFS 156	681.58	f	22	1	0	50	26	85	31.85	12	0	8.56	9.79	0	1.5		8	5	5.67	10	8	1	1	0	1	0	0	0	0	0	0	0	0	142	4.2	2.33	2.1925	1	11.7	0.87	1.55	45.5	78	13.2	2.27	0.76	7.2	2	1210
ME/CFS 157	1111.27	f	64	3	29	30	23	45	16.47													0	0	0	0	1	0	0	0	0	0	0	0	141	3.7	2.41	2.2525	0.99	11.2	0.63	0.24	46.3	68	7.91	1.17	1.15	11	0.8	850
ME/CFS 158	1327.18	f	51	3	3	20	32	20	58.12	32	0	12.84	10.68	1.1	1.5	10	10	9	8	4.67	9	0	0	0	1	1	1	0	0	0	0	0	0	141	4.2	2.35	2.2125	1.05	13.1	0.99	0.17	45.5	71	8.75	0.91	1.65	95.7	5.7	1440
ME/CFS 159	182.77	f	40	2	3	30																1	0		0	1	1	0	0	0	0	0	0	141	4.3	2.29		0.92	11.5	0.65	0.46			6.78	1.43	0.66		7.6
ME/CFS 160	321.08	f	49	3	0	20	29	5	50.49	24	3	10.7	9.79	0	3	10	10	5	9.17	8.5	10	0	0	1	0	1	1	0	0	0	0	0	0	139	3.7	2.38	2.25	0.96	11.6	0.59	0.36	45.2	74	10.28	1.61	1.88	12.8	1.7	930
ME/CFS 161	718.24	m	58	3	0	50	27	55	37.23	20	0	10.7	6.23	0	0.3	10	10		7	2.67	6	0	0	0	0	1	0	0	0	0	0	0	0	139	4.3	2.46	2.2475	0.92	12.9	0.95	0.53	48.5	73	11.26	1.61	1.9	285	5.2	1300
ME/CFS 162	849.82	f	48	2	21	20	29	15	44.76	24	0	8.56	8.9	0	3.3	10	9.75	8		8.67	9	1	1	0	1	0	1	1	0	0	0	0	0	142	4	2.48	2.28	0.97	14.3	0.61	0.37	48	75	12.73	0.8	0.47	23.8	1	1080
ME/CFS 163	704.43	f	36	1	3	40	27															0	0		0	0	0	0	1	0	0	0	0	137	3.7				12.6	0.66	0.3			11.47	1.37	2.4		3
ME/CFS 164	722.64	m	54	3	12	30	27	45	12.9	0	0	2.14	3.56	3.3	3.9	6	7.5	8	7.33	6		0	0		1	0	0	0	1	0	0	1	0							1.05				6.43	1.02	0.42		3
ME/CFS 165	1325.73	m	42	2	8	20	26	25	43.01	32	0	0	8.01	0	3	8	8	7	5	2	8	1	1	1	0	1	1	0	1	0	0	0	0	136	3.8	2.42	2.21	0.98	12.3	1.19	0.97	48.4	67	6.35	2.24	0.66	57.3	0.5	950
ME/CFS 166	666.76	f	26	1	10	30	32	35	48.9	28	0	6.42	10.68	1.1	2.7	10	10	10	9.67	8.33	10	1	0	0	1	0	1	0	0	0	0	0	0	143	3.9	2.48	2.27	1.09	12.8	0.74	0.35	48.4	71	10.01	1.38	1.29	195	0.7	800
ME/CFS 167	806.01	m	35	1	5	10	33	25	37.64	0	0	12.84	12.46	0	1.5	8	8.5	1	8.33	3.33	8	1	0	0	0	0	0	1	0	0	0	1	0	138	4				11.2	0.68	0.68			11.85	2.84	0.94
ME/CFS 168	957.06	f	47	2	6	40	23		10.08	0	0	2.14	5.34	1.1	1.5	7.5	8.5	6	9	6.17	7.5	1	1	0	1	1	1	0	1	0	0	0	0	140	4.3	2.37	2.245	1.16	11.9	0.8	0.42	45	72	8.35	4.4	0.45	59.2	3.2	1420
ME/CFS 169	598.99	m	29	1	8	30	29	65	23.57	20	0	0	2.67	0	0.9	8	8.25	1	8	4.33	8	0	0	0	0	1	0	0	0	0	0	1	0	143	3.6	2.48	2.16	0.85	14.5	0.83	1.19	52.8	77	8.82	1.45	1.19	11	0.6	1380
ME/CFS 170	1003.99	m	42	2	5	40	24	65	43.6	20	0	10.7	8.9	2.2	1.8	8	8.25	7	5	7.33	7	1	0	0	1	0	1	0	1	0	0	0	0	142	4.3	2.31	2.0925	0.8	14.5	0.97	0.24	48.7	79	11.59	1.56	1.14	341	3.2	1190
ME/CFS 171	1088.82	m	35	1	7	40	28		30.89	24	0	2.14	4.45	0	0.3	8	8.25	6	8	2.67	8		0	0	0	1	1	0	0	0	0	1	0	142	4	2.52	2.2425	0.88	15	0.91	0.54	51.1	70	7.22	0.94	0.68	5.6	0.5	1290
ME/CFS 172	688.63	f	28	1	1	20		5														1	0	1	0	0	1	1	0	0	1	0	0	140	3.6	2.29	2.16	0.88	15	0.79	0.49	45.2	70	9.19	1.81	2.31	11	3	870
ME/CFS 173	694.74	m	33	1	2	30		45														1	0		0	0	0	0	0	0	0	0	0	145	3.8	2.51	2.28	0.76	15.6	1.05	0.54	49.2	76	9.78	2.33	0.75	45.1	3	880
ME/CFS 174	226.16	f	41	2	0	20	33															0	0		1	1	1	0	1	0	0	1	0	142	3.6	2.34	2.2275	0.82	15.3	0.75	0.28	44.5	70	8.78	2	0.75	323	0.6	1370
ME/CFS 175	793.34	f	37	2	20	30	25	35	45.73	24	4	8.56	2.67	4.4	2.1	10	9	5	7	8		1	1	0	1	1	0	0	0	0	0	0	0	140	3.9	2.36	2.175	0.87	13.7	0.59	0.24	47.4		8.8	1.69	1.27	8.4	0.4
ME/CFS 176	532.14	f	33	1	2	40	26															1	0	0	1	1	0	0	0	0	1	0	0	139	4.4	2.4	2.21	1.09	10.9	0.82	0.36	47.6	68	10.82	1.29	1.54	1.7	0.6	1320
ME/CFS 177	276.3	f	28	1	6	40	22	65	54.37	28	0	10.7	11.57	1.1	3	6	7.5	6	7.67	6.67		1	0	1	1	1	1	0	1	0	0	0	0	133	3.8	2.44	2.27	1.12	14.9	0.71	0.38	46.8	75	9.07	2	0.57	479	0.3	850
ME/CFS 178	448.49	f	33	1	3	35	28.5	45	45.24							8	9	2	8	2	8	1	0	0	1	1	0	0	0	0	1	0	0	139	3.7	2.24	2.055	1.12	21	0.62		47.4	76	10.9	3.16	2.08	40.4	0.5	910
ME/CFS 179	273.77	f	45	2	5	40		15	53.19							8	8	7	8	4	7.5	0	0	0	0	0	1	0	1	0	1	0	1	139	3.9	2.4	2.245	1.07	14.8	0.74	0.28	46.2	75	9.77	1.07	1.69	54.7	4.6	1550
ME/CFS 180	509.98	f	22	1	1	35	32		34.1	20	4	0	8.9	0	1.2	9	9	10	6	6		1	0	0	0	0	1	1	0	0	0	0	0	140	3.9	2.34	2.0775	1.04	13.3	0.56	0.27	50.5	74	12.04	1.63	1.14	33.7	3	740
ME/CFS 181	379.23	m	43	2	2	20	33	5	29.2	0	5	6.42	10.68	4.4	2.7	10	10	10	10	3	10	1	0	0	0	0	1	0	0	0	0	0	0	144	3.9	2.32	2.1975	0.71	22.2	0.77	0.24	44.9	70	6.46	1.14	0.94	80.3	6.1	1210
ME/CFS 182	347.89	f	27	1	10	10	29	15	39.95							7	7.5	4	7.33	7.67	7	1	0	1	1	1	1	1	1	0	1	0	0	141	4	2.34	2.24	1.02	10.8	0.6	0.23	44	72	10.76	2.11	2.03	66.1	0.6	990
ME/CFS 183	370.14	m	29	1	14	30	31	45	42.08	24	5	0	10.68	0	2.4	10	9.25	8	7.67	3.67	8.5	1	0	0	1	1	0	0	0	0	0	0	0	141	3.8	2.23	2.085	0.86	16.8	0.89	0.7	45.8	69	6.58	1.47	1.06	101	0.4	1120
ME/CFS 184	600.17	m	51	3	8	25	25	10	44.84	36	2	0	5.34	0	1.5	8	8.5	9	8	1	8	1	0	0	1	0	1	0	0	1	0	0	0	141	3.8	2.36	2.125	1.16	18.7	0.96	0.57	49.4	77	9.22	1.93	1.21	7.4	1.1	1260
ME/CFS 185	783.09	f	52	3	5	30	33	60	52	28	2	10.7	8.9	0	2.4	10	9.38	9	9.67	8.5		0	0	0	0	0	1	1	1	0	1	1	1	140	3.6	2.33	2.1875	1.15	13.7	0.67	0.27	45.7	73	9.94	2.08	1.36	22.5	2.6	1180
ME/CFS 186	455.32	m	54	3	1	25	24	25	42.59	36	0	2.14	4.45	0	0	9	8.75	8	6	3.67	8.5	0	0	1	0	1	0	0	0	0	0	1	0	143	4.3	2.34	2.1575	1.03	14.7	1.07	0.57	47.3	66	7.36	1.44	1.16	105	3.7	1030
ME/CFS 187	471.07	f	42	2	9	45	31	45	55.68	32	5	8.56	7.12	0	3	10	10	8	9.33	9	9.5	0	0	0	1	0	1	0	1	0	1	0	1	139	3.9	2.21	2.0325	0.92	14.4	0.71	0.33	47.1	75	10.77	2.6	1.87	665	3	1060
ME/CFS 188	955.72	f	52	3	3	45	33	25	49.11	28	0	10.7	8.01	0	2.4	9	9.17	7	7.67	8.33	9	1	0	0	0	1	1	1	1	0	1	0	1	141	3.3	2.48	2.2625	1.01	14.8	0.83	0.43	48.7	76	9.57	1.59	3.27	12.5	2.3	1500
ME/CFS 189	616.71	m	36	1	5	40	31	65	23.87	0	3	2.14	15.13	0	3.6	10	8.5	8	10	7.33	8.5	0	0	0	1	0	1	0	0	0	0	0	1	144	4	2.37	2.1275	0.96	15	0.95	0.29	49.7	68	7.58	1.54	1.77	71.4	3	960
ME/CFS 190	1140.08	f	58	3	4	35	30	10	47.36	24	4	4.28	10.68	1.1	3.3	10	9.5	8	8	8.33	8	0	0	0	0	0	1	0	0	0	0	1	1	144	4	2.37	2.2525	0.69	10.6	1.2	0.19	44.7	68	7.5	1.4	1.41	5.6	4.8	1200
ME/CFS 191	480.62	f	53	3	3	45	28	35	39.33	24	0	6.42	8.01	0	0.9	10	10	8	4.33	6	7.5	0	0	0	0	1	1	0	1	0	1	0	0	141	4.4	2.48	2.3525	0.79	11.1	0.92	0.23	45.1	70	8.85	1.14	0.79	82.2	4.1	1540
ME/CFS 192	419.27	f	49	3	6	40	28		40.45	24	0	6.42	6.23	1.1	2.7	8	8	8	7.33	6	8	1	0	0	1	0	0	0	1	0	0	0	0	136	4.1	2.38	2.1725	0.9	10.8	0.88	0.47	48.3	77	14.09	2.73	1.87	220	3	920
ME/CFS 193	467.94	f	50	3	2	30	31															1	0	0	1	0	1	0	1	0	0	0	0	140	3.7	2.36		1.21	16.2	0.73	0.45			10.37	1.58	1.34	30.7	3
ME/CFS 194	602.38	f	46	2	15	45	22		18.67	0	0	8.56	8.01	0	2.1	7	4	7	7	6	8	0	0	0	1	1	1	1	0	0	0	1	0	141	3.7	2.27	2.19	0.79	13.3	0.56	0.33	43.2	67	8.79	1.92	1.19	85.1	3	930
ME/CFS 195	706.46	f	32	1	2	35	33	25	43.44	24	0	4.28	12.46	0	2.7	8	8	5	8	6.33	8	1	1	0	1	0	1	0	0	0	0	1	0	141	3.9	2.41	2.305	0.78	11.8	0.77	0.39	44.2	75	12.15	2	1.43	6.2	4.5	1430
ME/CFS 196	342.85	f	23	1	3	30	31	30	50.92	36	0	2.14	10.68	0	2.1	10	9.5	2	2.33	5	8	1	1	0	1	0	1	0	1	0	0	1	0	133	3.6	2.34	2.25	1.22	12	0.7	0.35	43.6	70	11.46	1.85	0.71	301	6.5	1070
ME/CFS 197	648.38	m	54	3	20	40	23	75	17.34	8	2	0	5.34	1.1	0.9	3	4.75	6	4	6		0	0	0	0	0	0	0	1	1	0	1	0	139	4.2	2.39	2.175	1.08	13.8	0.74	0.22	48.6	69	7.89	1.4	0.18	73.9	3	770
ME/CFS 198	700.23	f	54	3	13	30		20	61.97	28	4	10.7	11.57	4.4	3.3	8	8	5	8	6		0	0	0	0	0	1	0	0	0	0	0	0	140	4	2.58	2.4075	1.2	18.2	0.89	0.6	46.9	71	10.25	1.4	0.36	15.8	0.5	1040
ME/CFS 199	755.11	m	55	3	2	30	30	80	48.94	32	0	10.7	5.34	0	0.9	8	8	5	8	3.33	8	1	0	0	1	0	1	1	1	0	0	0	0	140	4	2.4	2.2575	0.77	12.3	1.03	0.73	45.7	70	9.51	2.67	0.65	22.9	1	870
ME/CFS 200	350.38	f	29	1	5	50	29	30	47.02	28	0	10.7	7.12	0	1.2	8	8	8	6.67	6.33	7	1	0	0	1	0	1	1	1	1	0	0	0	136	4	2.37	2.2625	1.13	12.3	0.77	0.86	44.3	76	13.9	2.07	1.39	12.8	0.4	790
ME/CFS 201	1089.34	f	32	1	10	20	30	50	44.08	24	0	6.42	12.46	0	1.2	8	8	6.5	5.17	4.33	7			0	1	1	0	0	0	0	0	1	1	139	4				13.9	0.72			73	9.41	1.21	1.16		2.1
ME/CFS 202	973.59	m	55	3	5	30	27	35	30.31	24	0	2.14	2.67	0	1.5	9	8.5	9	8.67	4.33	8	1	0	0	1	1	1	1	1	0	0	0	0	143	3.7	2.37	2.1575	0.87	16.3	0.95	1.09	48.5	73	11.02	2.06	0.97	138	0.4	1110
ME/CFS 203	410.1	m	50	3	1	40	31	70	47.96	20	3	10.7	12.46	0	1.8	3	4.75	6	4	6		0	0	0	0	0	1	0	0	0	0	0	0	137	4.5	2.24	2.28	0.77	11.8	0.75	0.3	38.4	61	7.77	1.83	1.39	195	1	660
ME/CFS 204	1113.43	f	40	2	9	35	26		47	28	2	2.14	12.46	0	2.4	5	5	2	3.67	2.67	3	1	0	0	1	0	1	0	0	0	0	0	0	141	3.7	2.47	2.3025	1.12	14.2	0.74	0.82	46.7	81	14.97	1.43	1.57	0.9	3	980
ME/CFS 205	489.38	f	51	3	9	40	27	60	49.62	24	0	12.84	10.68	0	2.1	8	7.75	8	4	4.67	7	0	0	0	0	0	1	0	1	0	0	0	1	137	3.8	2.29	2.215	0.82	12.9	0.72	0.29	43	71	9.73	2.68	0.88	14.8	0.5	1040
[truncated: 62 more columns]
