# Supplementary material for: Delineating the Association Between Soluble CD26 and Autoantibodies Against G-Protein Coupled Receptors, Immunological and Cardiovascular Parameters Identifies Distinct Patterns in Post-Infectious vs. Non-Infection-Triggered Myalgic Encephalomyelitis/Chronic Fatigue Syndrome
Source: Front Immunol. 2021 Apr 6;12:644548. doi: 10.3389/fimmu.2021.644548 (PMC8056217; doi:10.3389/fimmu.2021.644548)
Supplement: Supplementary Data Sheet 2 — Assessment of HC (age, sex, sCD26 concentrations). [file DataSheet_2.xlsx]

## Sheet: sCD26_HC_051220
Study ID	sex	age	sCD26	age_group
HC 1	m	28	616.2	1
HC 2	f	21	584.52	1
HC 3	f	24	1034.67	1
HC 4	f	29	637.16	1
HC 5	f	29	740.19	1
HC 6	m	20	449.77	1
HC 7	f	21	813.51	1
HC 8	m	33	670.16	1
HC 9	f	38	775.32	2
HC 10	m	21	496.84	1
HC 11	m	20	745.9	1
HC 12	m	20	421.53	1
HC 13	f	53	627.66	3
HC 14	m	21	781.45	1
HC 15	f	27	674.01	1
HC 16	m	42	503.16	2
HC 17	m	21	586.13	1
HC 18	m	50	497.18	3
HC 19	m	28	656.17	1
HC 20	f	32	623.07	1
HC 21	f	21	160.83	1
HC 22	m	27	1244.82	1
HC 23	m	20	929.68	1
HC 24	m	27	847.38	1
HC 25	f	29	670.83	1
HC 26	f	29	686.17	1
HC 27	f	62	848.26	3
HC 28	m	21	693.83	1
HC 29	f	29	718.96	1
HC 30	f	32	728.37	1
HC 31	m	25	1476.56	1
HC 32	f	33	701.57	1
HC 33	m	26	1592.99	1
HC 34	m	26	810.68	1
HC 35	m	26	1411.16	1
HC 36	m	27	577.72	1
HC 37	f	31	769.7	1
HC 38	f	48	392.76	2
HC 39	f	25	564.73	1
HC 40	f	38	788.6	2
HC 41	f	38	542.64	2
HC 42	f	57	911.54	3
HC 43	m	39	547.63	2
HC 44	m	25	599.81	1
HC 45	f	27	578.85	1
HC 46	f	39	795.57	2
HC 47	f	25	1063.14	1
HC 48	m	29	511.46	1
HC 49	f	52	509.1	3
HC 50	m	43	1301.46	2
HC 51	f	27	419.87	1
HC 52	f	52	705.76	3
HC 53	m	32	1060.86	1
HC 54	m	40	642.13	2
HC 55	m	51	2208.55	3
HC 56	m	27	572.3	1
HC 57	f	33	761.8	1
HC 58	m	29	591.56	1
HC 59	m	21	672.78	1
HC 60	f	36	799.6	1
HC 61	m	27	892.91	1
HC 62	m	19	543.04	1
HC 63	m	26	891.31	1
HC 64	m	27	706.05	1
HC 65	m	38	585.13	2
HC 66	m	28	524.23	1
HC 67	m	31	626.07	1
HC 68	m	36	707.14	1
HC 69	m	27	318.7	1
HC 70	m	29	451.52	1
HC 71	m	23	518.09	1
HC 72	m	25	310.46	1
HC 73	m	53	535.15	3
HC 74	m	62	627.31	3
HC 75	m	38	483.4	2
HC 76	m	45	477.51	2
HC 77	m	40	513.28	2
HC 78	m	31	605.41	1
HC 79	m	26	589.38	1
HC 80	f	61	1162.44	3
HC 81	f	45	910.44	2
HC 82	f	33	1250.45	1
HC 83	f	35	653.34	1
HC 84	f	26	737.61	1
HC 85	f	33	603.43	1
HC 86	f	29	718.41	1
HC 87	f	55	729.74	3
HC 88	f	37	969.92	2
HC 89	f	25	486.38	1
HC 90	f	22	668.57	1
HC 91	f	65	941.57	3
HC 92	f	31	741.48	1
HC 93	f	26	1137.74	1
HC 94	f	30	734.95	1
HC 95	f	28	670.36	1
HC 96	f	30	490.9	1
HC 97	f	28	411.54	1
HC 98	f	32	219.94	1
